# Supplementary material for: Effects of Temperature and pH on Recombinant Thaumatin II Production by Pichia pastoris
Source: Foods. 2022 May 16;11(10):1438. doi: 10.3390/foods11101438 (PMC9141780; doi:10.3390/foods11101438)
Supplement: Supplementary file 1 [file foods-11-01438-s001.zip]

Archive with 1 entries (1 files):
- MDPI_Foods_Supplementary materials.pdf
